# Supplementary material for: ATPase Inhibitory Factor-1 Disrupts Mitochondrial Ca2+ Handling and Promotes Pathological Cardiac Hypertrophy through CaMKIIδ
Source: Int J Mol Sci. 2021 Apr 23;22(9):4427. doi: 10.3390/ijms22094427 (PMC8122940; doi:10.3390/ijms22094427)
Supplement: Supplementary file 1 [file ijms-22-04427-s001.zip]

Archive with 1 entries (1 files):
- ijms-1164691-supplementary.pdf
